# Supplementary material for: The Effect of Technique Selection in Labiaplasty Surgery: Analysis of Aesthetic and Functional Outcomes
Source: J Clin Med. 2025 Dec 17;14(24):8923. doi: 10.3390/jcm14248923 (PMC12733703; doi:10.3390/jcm14248923)
Supplement: Supplementary file 1 [file jcm-14-08923-s001.zip]

Archive with 1 entries (1 files):
- jcm-3968501-supplementary.pdf
